# Supplementary material for: Effects of Dietary Supplementation of DL-Methionine or DL-Methionine Hydroxyl Analogue (MHA-Ca) on Growth Performance and Blood and Liver Redox Status in Growing Pigs
Source: Animals (Basel). 2024 Nov 25;14(23):3397. doi: 10.3390/ani14233397 (PMC11640123; doi:10.3390/ani14233397)
Supplement: Supplementary file 1 [file animals-14-03397-s001.zip]

Archive with 1 entries (1 files):
- animals-3316094-supplementary.pdf
